# Supplementary material for: Giant Left Atrial Appendage Aneurysm in a 6-Year-Old Girl with a Prothrombotic Genetic Predisposition: A Case Report and Literature Review
Source: Diagnostics (Basel). 2025 Aug 18;15(16):2070. doi: 10.3390/diagnostics15162070 (PMC12385259; doi:10.3390/diagnostics15162070)
Supplement: Supplementary file 1 [file diagnostics-15-02070-s001.zip › Table S1.xlsx]

## Sheet: Sheet1
author	year of publication	sex	age	symptoms	prenatal identification	associated condition	arrhythmia	LAAA dimensions (mm)	neck of the sack	congenital	aquired	intrapericardial	extrapericardial	RX	TTE	TEE	CT	MRI	cardiac catheterization/angiography	intracavitary thrombus	intervention type	on CPB	off CPB	sternotomy	thoracotomy	minimally invasive endoscopic	postop complication	conservative treatment
Min Jung Cho	2009	#	7 days	respiratory distress	yes (28 weeks)	MR (prin compresie), LV compression	no	36	#	yes	no	yes	no	yes	yes	no	yes	no	no	no	surgical resection	yes	no	yes	no	no	no	no
Yu-Jen Chan	2023	f	45 days	asymptomatic	no	no	no	41x47	#	yes	no	yes	no	yes	yes	no	yes	no	no	no	surgical resection	yes	no	yes	no	no	no	no
Loren F. Parmley	1962	m	11 years	respiratory distress, cianosis, palpitations, syncope	no	ASD	no	60x440	#	yes	no	yes	no	yes	no	no	no	no	yes	yes	surgical resection	#	#	no	yes	no	atrial flutter	no
	1962	f	7 years	genitourinary tract infection., HBP	no	no	no	#	#	yes	no	#	#	yes	no	no	no	no	no	#	#	#	#	#	#	#	#	#
Iliyasse Asfalou	2017	m	14 years	hiccups	no	left ventricular hypertrophy	no	69x48	18	yes	no	yes	no	yes	yes	no	yes	no	no	no	surgical resection	#	#	#	#	#	#	no
A. Oz	2014	m	3 years	cough	no	no	no	42x30x35	#	yes	no	yes	no	yes	yes	no	no	yes	no	no	surgical resection	yes	no	yes	no	no	no	no
Daniel J. DiBardino	2014	m	3 years	dyspnea, palpitations	no	no	no	30x40	12	yes	no	yes	no	yes	yes	yes	no	yes	no	no	surgical resection	no	yes	yes (snare technique)	no	no	no	no
Sivakumar Kothandam	2020	m	17 years	stroke	no	pericardial effusion	no	108	20	yes	no	yes	no	yes	yes	yes	yes	no	yes	no	interventional (amplatzer)	no	no	no	no	no	no	no
Fan Fan	2020	m	3 years	asymptomatic	no	pneumonia	no	40x40	20	yes	no	yes	no	yes	yes	yes	no	yes	no	no	surgical resection	no	yes	no	yes	no	no	no
Lina M. Rengifo	2021	m	16 years	shortness of breath, dizziness, palpitations	no	no	SVT, AF, AFT	63x50x75	#	yes	no	yes	no	yes	yes	yes	yes	no	no	no	stapled resection	yes	no	no	no	yes	no	no
Kambiz Norozi	2023	m	6 years	asymptomatic	no	no	no	59x31x19	#	yes	no	yes	no	yes	yes	no	no	yes	no	no	surgical resection	#	#	#	#	#	no	no
Bouchra Zhari	2016	m	14 years	palpitations, dyspnea, dizziness, fainting	no	no	AF	70x50	#	yes	no	yes	no	yes	yes	no	yes	no	yes	no	surgical resection	#	#	#	#	#	no	no
Wen-Yu Lu	2012	m	11 years	syncope	no	moderate MR	AF	#	#	yes (de discutat pt ca are MR)	no	yes	no	yes	no	no	yes	no	no	no	surgical resection	#	#	yes	#	#	no	no
Kursat M. Tigen	2012	m	12 years	asymptomatic	no	no	no	#	#	yes	no	yes	no	#	yes	yes	#	#	#	no	surgical resection	#	#	#	#	#	#	#
Sanjeev Gupta	2010	m	2 years	convulsions, stroke	no	no	no	52x56	#	yes	no	yes	no	yes	yes	no	no	yes	no	yes	surgical resection	yes	no	yes	no	no	no	no
Anil Bhattarai	2011	f	3 months	asymptomatic	no	moderate MR	no	45x60	#	yes	no	yes	no	yes	yes	no	no	no	no	no	surgical resection	yes	no	yes	no	no	no	no
Simarjot Singh Sarin	2012	m	2 years	asymptomatic	no	no	no	56x51	13	yes	no	yes	no	yes	yes	no	no	yes	no	yes	surgical resection	yes	no	yes	no	no	no	no
Xiaoting Su MD	2020	f	1 years	asymptomatic	yes (26 weeks)	PDA	no	46x42x44	#	yes	no	yes	no	yes	yes	no	yes	no	no	no	surgical resection	#	#	#	#	#	no	no
Sertaç Haydin	2014	f	6 years	stroke	no	no	no	74x50	16	yes	no	yes	no	yes	yes	yes	no	yes	no	no	surgical resection	yes	no	yes	no	no	no	no
Mehdi Bamous	2017	m	14 years	cough	no	no	no	80x60	no	yes	no	yes	no	yes	yes	no	yes	no	no	no	surgical resection	yes	no	yes	no	no	no	no
Derya Aydin Sahin	2018	m	1 day	asymptomatic	no	no	no	35x26	8	yes	no	yes	no	yes	yes	no	no	no	no	no	surgical resection	yes	no	yes	no	no	no	no
Giovanni Di Salvo	2013	m	4 months	asymptomatic	no	no	no	#	#	yes	no	yes	no	yes	yes	no	yes	no	no	spontaneous contrast	surgical resection	#	#	yes	no	no	no	no
Naoto Yamashita	2023	#	#	respiratory distress	yes	no	no	#	#	yes	no	yes	no	#	yes	#	#	yes	#	#	surgical resection	#	#	#	#	#	no	no
Johanna T. Otero	2008	m	3 months	respiratory distress	no	Treacher Collins syndrome	no	65x50	#	yes	no	yes	no	yes	yes	#	#	yes	no	spontaneous contrast	surgical resection	yes	no	yes	no	no	no	no
Guignan, C	2017	f	3 years	asymptomatic	no	moderate MR (cleft)	no	80x60	#	yes	no	yes	no	yes	yes	no	no	no	no	no	surgical resection	yes	no	#	#	#	no	no
Yosuke Nakai	2013	f	9 years	asymptomatic	no	no	no	67 × 69 × 85	#	yes	no	yes	no	yes	yes	no	yes	yes	no	no	surgical resection	yes	no	yes	no	no	pericardial effusion	no
James R. Clarke	2012	f	1 day	hypotension	yes (31 weeks)	mild MR, LV compression	sinus tachycardia	25x43	9	yes	no	yes	no	yes	yes	no	no	yes	no	no	surgical resection	yes	no	yes	no	no	LV insufficiency due to CX distortion dupa sutura initiala, reface sutura cu pericard bovin, totusi se ajunge -> ECMO, recupereaza, externare asimptomatic.	no
Yoshihisa Tanoue	2004	m	1 years	asymptomatic	no	no	no	29x22	#	yes	no	yes	no	yes	yes	no	no	no	yes	no	surgical resection	yes	no	yes	no	no	no	no
Kahraman Yakut	2019	m	4 years	asymptomatic	no	severe MR, LV compression	no	56x84	#	yes	no	yes	no	yes	yes	no	no	yes	no	no	surgical resection	#	#	#	#	#	no	no
Anita Dumitrescu	2008	f	1 year 8 month	asymptomatic	no	ACX abnormal course	no	#	#	yes	no	yes	no	yes	yes	no	yes	no	yes	spontaneous contrast	surgical plication	no	yes	no	yes	no	residual aneurysm, left main compresion, a plicaturat, nu a putut rezeca pt ca ACX.	no
Jayashankar Marla	2012	f	8 years	breathlessness	no	no	no	60x50x30	#	yes	no	yes	no	yes	yes	no	no	yes	no	no	surgical resection	yes	no	yes	no	no	no	no
Ryan F Halas	2018	m	7 days	asymptomatic	no	LV free wall aneurysm	premature ventricular contractions	#	#	yes	no	yes	no	yes	yes	no	yes	yes	no	yes	surgical resection	#	#	#	#	#	LV pseudoaneurysm	no
Shinichiro Oda	2020	m	29 days	exertional dyspnea	yes (29 weeks)	LV, RV, pulmonary vein compression	no	65x35x30	#	yes	no	yes	no	yes	yes	no	no	yes	no	no	surgical resection	yes	no	yes	no	no	no	no
Clara A Vázquez Antona	2012	m	1 years	asymptomatic	no	ASD	no	70x20	23	yes	no	yes	no	yes	yes	no	no	no	no	no	#	#	#	#	#	#	#	#
Xin Zhang	2020	m	3 years	asymptomatic	no	LV compression	no	45x3249	#	yes	no	yes	no	yes	yes	yes	no	yes	no	no	surgical resection	no	yes	no	yes	no	no	no
	2020	f	14 years	palpitations	no	milld MR	atrial tachyarrhythmias	29x10	10	yes	no	yes	no	#	yes	#	#	#	#	no	no	no	no	no	no	no	no	yes (digoxin, amiodarone)
	2020	f	4 months	asymptomatic	no	moderate MR	no	38x22	24	yes	no	yes	no	yes	yes	no	no	no	no	no	no	no	no	no	no	no	no	yes
	2020	f	4 months	asymptomatic	no	LV compression	no	38x18	15	yes	no	yes	no	yes	yes	no	no	no	no	no	no	no	no	no	no	no	no	yes
	2020	f	9 years	asymptomatic	no	mitral valvuloplasty	no	33x19	16	no	yes	yes	no	#	yes	#	#	#	#	no	surgical resection	#	#	#	#	#	#	no
David J Brenneman	2020	f	4 years	asymptomatic	no	no	no	#	#	yes	no	yes	no	yes	yes	yes	no	yes	no	no	surgical resection	#	#	#	#	#	no	no
Kerolos Wagdy M.B.B.Ch.	2016	m	16 years	dyspnea, palpitations	no	LAD compression	atrial tachycardia	80x70	#	yes	no	yes	no	yes	yes	no	yes	yes	no	no	surgical resection	yes	no	yes	no	no	no	no
Zhao Kai Low	2020	m	11 days	respiratory distress	no	LV compresion, LAD abnormal course, severe MR	atrial flutter	43x36	#	yes	no	yes	no	yes	yes	no	yes	no	no	yes	surgical resection	yes	no	yes	no	no	supraventricular tachycardia	no
Hanjiang Zeng	2015	f	9 years	cough	no	severe MR (cleft)	no	89x102x101	#	yes	no	yes	no	no	no	no	yes	yes	no	no	surgical resection	yes	no	yes	no	no	no	no
Mohamed Hassan	2013	f	10 years	#	no	LV and LAD compression	atrial flutter	130x100	35	yes	no	yes	no	yes	yes	no	yes	no	yes	yes	surgical resection	yes	no	yes	no	no	no	no
P J Frambach	1990	m	15 years	chest pain, palpitations	no	LAD compression	AF	200	35	yes	no	yes	no	yes	yes	no	no	no	no	yes	surgical resection	yes	no	yes	no	no	no	no
Alexandra DeBose-Scarlett	2022	f	17 years	syncope	no	no	no	71x76x57	#	yes	no	yes	no	no	yes	yes	no	yes	no	no	stapled resection	yes	no	no	yes	no	no	no
Ravindra Pawar	2016	f	4 years	cyanosis	no	ASD, VSA, severe MR, tricuspid atresia, pulmonary atresia, hypoplastic RV, PDA, bilateral superior vena cava	no	#	#	yes	no	yes	no	no	yes	no	no	no	no	no	no	no	no	no	no	no	no	yes (s a pierdut urma)
B E Kogon	2006	f	9 years	syncope,apneea	no	no	no	50x60	no	yes	no	no	yes	yes	yes	no	no	yes	no	no	surgical resection	no	yes	no	yes	no	no	no
L Oreto	2024	m	5 days	asymptomatic	yes (26 weeks)	no	no	#	#	yes	no	yes	no	no	yes	no	yes	no	no	no	surgical resection	yes	no	yes	no	no	no	no
Takeshi Sasaki	2021	f	7 months	asymptomatic	yes (19 weeks)	no	no	30x18	no	yes	no	yes	no	no	yes	no	yes	yes	yes	no	surgical resection	yes	no	yes	no	no	no	no
Andreas Kühn	2005	m	2 years	asymptomatic	no	ASD closure	AF	#	#	yes	no	yes	no	yes	yes	yes	yes	no	no	no	surgical resection	#	#	yes	no	no	no	no
Seema Kapoor	2013	f	9 years	genitourinary tract infection, hematuria, stroke, renal infarct	no	no	no	52x56	#	yes	no	yes	no	yes	yes	no	no	yes	no	yes	surgical resection	#	#	#	#	#	no	no
M Brigui	1994	#	11 years	asymptomatic	no	no	AF	#	#	yes	no	yes	no	yes	yes	yes	yes	no	no	spontaneous contrast	surgical resection	yes	no	#	#	#	no	no
S K Krueger	1975	f	5 years	asymptomatic	no	no	no	70x70x40	#	yes	no	yes	no	yes	yes	no	no	no	yes	no	surgical resection	yes	no	yes	no	no	no	no
Murat Saygi	2015	m	35 days	cyanosis	no	transposition of the great arteries, ASD, PDA	no	23x10	#	yes	no	yes	no	no	yes	no	no	no	no	no	no	no	no	no	no	no	no	yes
G Pomé	2000	f	8 years	asymptomatic	no	no	no	#	#	yes	no	yes	no	yes	yes	#	#	#	#	#	no	no	no	no	no	no	no	yes (s-a operat dupa 30 de ani, s -a pus initial dg de anevrism de artera pulmonara)
Yakup Ergül	2019	m	30 days	dyspnea	no	moderate MR, FOP	QRS tachycardia with left bundle branch, SVT	#	#	yes	no	yes	no	yes	yes	no	no	no	no	no	no	no	no	no	no	no	no	yes (radio frequency ablation)
N A Chowdhury	2023	m	5 years	palpitations, chest pain, dizziness	no	MR	yes	#	#	yes	no	yes	no	#	#	#	#	#	#	#	surgical resection	#	#	yes	no	no	no	no
Funda Oztunc	2024	#	#	#	yes	#	#	#	#	#	#	#	#	#	#	#	#	#	#	#	#	#	#	#	#	#	#	#
N Awasthy	2010	m	2 years	respiratory distress, tachypnea	no	severe LV dysfunction	AF	#	#	yes	no	yes	no	yes	yes	no	no	no	no	spontaneous contrast	surgical resection	yes	no	yes	no	no	RA thrombus	no
Anand Chockalingam	2003	m	12 years	effort intolerance	no	no	SVT	#	#	yes	no	yes	no	#	yes	#	#	yes	yes	no	surgical resection	#	#	#	#	#	#	no
Nikkan Das	2021	f	3 years	asymptomatic	no	no	no	#	#	yes	no	yes	no	yes	yes	no	yes	no	no	no	surgical resection	#	#	#	#	#	#	no
L G Van der Hauwaert	1979	f	2 years	bronchitis, dyspnea	no	LV compression	no	120x40x40	#	yes	no	yes	no	yes	yes	no	yes	no	yes	no	surgical resection	yes	no	yes	no	no	no	no
J Hall	1969	m	9 years	stroke	no	no	no	#	#	yes	no	yes	no	yes	no	no	no	no	no	no	surgical resection	#	#	#	#	#	no	no
F Hentrich	1983	f	7 years	#	#	#	#	#	#	yes	no	yes	no	#	#	#	#	#	#	#	#	#	#	#	#	#	#	#
Rafael S Le贸n de la Torrea	2005	f	15 years	stroke	no	no	AF	#	#	yes	no	yes	no	yes	yes	no	no	no	no	yes	surgical resection	#	#	#	#	#	no	no
Francisco L Moreno-Martínez	2006	f	15 years	stroke	no	no	AF	67x75	#	yes	no	yes	no	no	yes	no	yes	yes	no	yes	surgical resection	yes	no	yes	no	no	no	no
Chiharu Ota	2018	f	1 years	asymptomatic	no	no	no	30x20	#	yes	no	no	yes	yes	yes	no	yes	no	no	no	surgical resection	yes	no	yes	no	no	no	no
our case	2025	f	6 years	asymptomatic	no	thrombophilia, ASD	no	60x40	13	yes	no	yes	no	yes	yes	yes	yes	yes	no	no	surgical resection	yes	no	yes	no	no	pericardial effusion	no
